# Supplementary material for: Tracing microbial carbon sources in hydrothermal sediments by 13C isotopic analysis of bacterial and archaeal ribosomal RNA
Source: Front Microbiol. 2025 Oct 16;16:1680337. doi: 10.3389/fmicb.2025.1680337 (PMC12574382; doi:10.3389/fmicb.2025.1680337)
Supplement: Supplementary file 1 [file Table_1.xlsx]

## Sheet: Sheet1
																									core 4569-8 for alkanes
Site	Geochem core	RNA core	temp (interpolated)	Depth (cm)	CH4 (mM; porosity-corrected)	del 13C-CH4	Depth (cm)	Porewater DIC (mM)	del13C of DIC	Depth (cm)	del13C Bact338 rRNA	del13C Arc915 rRNA	Depth (cm)	Total RNA (ng/g sed) Average	SD	Depth (cm)	%TOC	del13C TOC	Depth (cm)	lactate (uM)	acetate (uM)	formate (uM)	propionate (uM)	Depth (cm)	ethane (uM)	propane (uM)	butane (uM)	pentane (uM)	del 13C -ethane	del 13C propane	del 13C butane	del 13C pentane	Depth (cm)	Sulfide (mM)	Sulfate (mM)	Depth (cm)	%TN	del N15 of TN	C/N	Depth (cm)	Temp (4569_M14_OM_HF3_RedX2)
Marker 14, orange mat	4569-9	4569-15		-1.5	0		-1.5	5.64	-4.03	-1.5			-1.5			-1.5			-1.5	1.9	0.7	0	0.6	-1.5									-1.5	0.13	23.94	-1.5					13
	4569-8		13	0.5			0.5			0.5	-25.42	-28.66	0.5	89.04	9.95	0.5			0.5					0.5									0.5			0.5					48
			21.3	1.5	0.95	-27.41	1.5	5.07	-15.37	1.5	-25.11	-27.77	1.5	34.04	4.61	1.5	6.28	-23.14	1.5	2.2	1.6	10.5	0	1.5	14.5	2.15	0.73		-8.2	-11.8	-19.2		1.5	0.88	22.67	1.5	0.47	7.25	15.55	1.5	65.3
				2.5			2.5			2.5	n.d.	-28.33	2.5	32.03	2.19	2.5			2.5					2.5									2.5			2.5					83.4
				3.5			3.5			3.5	n.d.	-30.71	3.5	9.45	0.84	3.5			3.5					3.5									3.5			3.5					93.7
			32.8	4.5	2.18	-31.02	4.5	13.64	-17.09	4.5			4.5	4.45	0.98	4.5	6.6	-22.56	4.5	0.1	1.7	0	0	4.5	32.7	5.63	0.68		-11.6	-14.3	-19.5	-21.7	4.5	1.4	22.94	4.5	0.26	7.65	29.51	4.5
				5.5			5.5			5.5			5.5	4.99	0.25	5.5			5.5					5.5									5.5			5.5
				6.5			6.5			6.5			6.5	0.68	0.27	6.5			6.5					6.5									6.5			6.5
			41.4	7.5	2.11	-29	7.5	7.32	-17.41	7.5			7.5	0.04	0.02	7.5	5.74	-22.76	7.5	0.5	2.2	0	0	7.5	45.2	8.29	2.28		-11.5	-14.4	-19.4	-21.7	7.5	1.57	22.21	7.5	0.23	6.95	28.91	7.5
				8.5			8.5			8.5			8.5	0.04	0.002	8.5			8.5					8.5									8.5			8.5
			48.5	10.5	1.76	-27.35	10.5	12.01	-18.28	10.5			10.5			10.5	7.74	-22.45	10.5	0.3	3	0	0	10.5	44.8	6.44	1.22		-11.9	-14.1	-19.2	-21.1	10.5	1.91	23.66	10.5	0.2	7.42	46.17	10.5
			54.9	13.5	1.51	-26.95	13.5	7.17	-16.21	13.5			13.5			13.5	6.57	-22.43	13.5	0	0.9	0	0	13.5	44.9	8.58	2.65		-11.7	-15.5	-19.8	-22	13.5	0.99	22.86	13.5	0.19	7.62	40.61	13.5
			60.6	16.5	1.5	-34.03	16.5	11.72	-15.66	16.5			16.5			16.5	6.33	-21.96	16.5	0.4	0.9	11.3	0	16.5	41	6.39	1.46		-11.9	-15	-19.7	-22	16.5	0.95	23.94	16.5	0.11	7.38	66.37	16.5
			65.8	19.5	1.86	-37.21	19.5	6.15	-14.68	19.5			19.5			19.5	9.19	-21.63	19.5	2.4	5.3	6.9	0	19.5	33.3	5.92	1.48		-11.6	-14.2	-19.4	-22	19.5	0.71	23.64	19.5	0.26	7.99	40.61	19.5
			70.7	22.5	2.08	-35.72	22.5	6.99	-13.55	22.5			22.5			22.5	4.86	-21.58	22.5	0.4	0	0	0	22.5	28.3	4.9	1.15		-12	-15.5	-18.8	-18.8	22.5	0.78	23.64	22.5	0.05	8.08	109.01	22.5
			75.2	25.5	1.93	-36.41	25.5	6.54	-15.59	25.5			25.5			25.5	2.15	-22.45	25.5	0.6	0.3	0	0	25.5	38.5	7.06	1.84		-11.1	-15.1	-20.4	-21.1	25.5		22.57	25.5	0.06	7.85	42.57	25.5
			79.5	28.5	2.24	-37.89	28.5	24.64	-14.26	28.5			28.5			28.5	1.28	-21.45	28.5	1.4	1.1	2.3	0	28.5	29.9	5.61	1.45		-11.7	-14.7	-19.8	-21.8	28.5		23.21	28.5	0.06	8.04	25.31	28.5
			83.6	31.5	2.3	-37.69	31.5	6.65	-13.01	31.5			31.5			31.5	1.68	-21.41	31.5					31.5	25.3	5.41	1.51		-11	-13.8	-19	-21.5	31.5			31.5	0.1	8.02	20.53	31.5
				34.5			34.5			34.5			34.5			34.5			34.5					34.5	33	6.46	1.79		-11.4	-14.3	-19.6		34.5			34.5
				37.5			37.5			37.5			37.5			37.5			37.5					37.5	29.3	5.73	1.59		-10.8	-14.4	-19.1	-21.5	37.5			37.5
			93.7	40.5			40.5			40.5			40.5			40.5			40.5					40.5	38.3	9.19	3.04	1.47	-10.8	-14.3	-19.7	-22.2	40.5			40.5
																								44.5	32.5	9.36	3.2	1.81	-10.5	-13.5	-19.4	-21.6	44.5
																									core 4569-3 for alkanes
Site	Geochem core	RNA core	temp (interpolated)	Depth	CH4 (mM; porosity-corrected)	del 13C of CH4	Depth	Porewater DIC (mM)	del13C of DIC	Depth (cm)	del13C Bact338 rRNA	del13C Arc915 rRNA	Depth (cm)	Total RNA (ng/g sed) Average	SD	Depth	%TOC	del13C TOC	Depth	lactate (uM)	acetate (uM)	formate (uM)	propionate (uM)	Depth	ethane (uM)	propane (uM)	butane (uM)	pentane (uM)	del 13C -ethane	del 13C propane	del 13C butane	del 13C pentane	Depth	Sulfide (mM)	Sulfate (mM)	Depth	%TN	del N15 of TN	C/N	Depth	Temp (4569_M14_OM_HF1_BlueX1)
Marker 14, brown sediment	4569-4	4569-5		-1.5	0.07		-1.5	3.51	-2.29	-1.5			-1.5			-1.5			-1.5	1.6	0.4	5.3	0	-1.5									-1.5	0.08	23.66	-1.5					3.3
			3.3	0.5			0.5			0.5	-29.32	-30.39	0.5	263.6	107.91	0.5			0.5					0.5									0.5			0.5					7
			3.5	1.5	0.01	-47.6	1.5	4.06	-4.85	1.5	-29.71 / -26.55	-25.74	1.5	97.8	19.92	1.5	5.65	-22.98	1.5	0.4	1.7	2.4	0.4	1.5	0.23	0.2	0.19	0.39	9.9				1.5	0.06	24.25	1.5	0.72	7.52	9.1	1.5	13.2
				2.5			2.5			2.5		-39.12	2.5	59.48	3.18	2.5			2.5					2.5									2.5			2.5					18.9
				3.5			3.5			3.5			3.5	7.67	0.89	3.5			3.5					3.5									3.5			3.5					23.1
			5.1	4.5	0.02	-42.6	4.5	4.46	-3.81	4.5			4.5	1.63	0.19	4.5	3.86	-21.28	4.5	0.2	0.8	10.5	0	4.5		0.12	0.12	0.28	-11.5	-26.7	-21.5		4.5	0.08	24.22	4.5	0.47	9.06	9.57	4.5
				5.5			5.5			5.5			5.5	1.44	0.35	5.5			5.5					5.5									5.5			5.5
				6.5			6.5			6.5			6.5	0.89	0.13	6.5			6.5					6.5									6.5			6.5
			6.6	7.5	0.05	-40.2	7.5	6.19	-2.4	7.5			7.5	0.74	0.08	7.5	3.19	-21.03	7.5	0.2	0	14.7	0	7.5			0.06	0.24	-11.8	-16.3	-22.8		7.5	0.05	24.94	7.5	0.38	9.32	9.84	7.5
				8.5			8.5			8.5			8.5	0.71	0.11	8.5			8.5					8.5									8.5			8.5
				9.5			9.5			9.5			9.5	0.7	0.13	9.5			9.5					9.5									9.5			9.5
			8.2	10.5	0.1	-38.5	10.5	4.3	-4.48	10.5			10.5			10.5	3.1	-21.06	10.5	0.6	0	9.4	0	10.5	0.15			0.2	-11.9	-19.8	-15.9		10.5	0.03	24.31	10.5	0.35	8.8	10.28	10.5
			9.7	13.5	0.17	-35.6	13.5	4.78	-6.95	13.5			13.5			13.5	2.37	-21.12	13.5	0.2	0	6.4	0	13.5	0.12			0.18	-10.9	-18.7	-19.7		13.5	0.08	24.2	13.5	0.25	8.71	11	13.5
			11.3	16.5	0.25	-32.9	16.5	6.73	-7.95	16.5			16.5			16.5	1.71	-21.02	16.5	0.3	0	6.5	0	16.5	0.5			0.28	-9.5	-19.6			16.5	0.27	23.48	16.5	0.16	8.75	12.6	16.5
			13.2	19.5	0.49	-29.1	19.5	8.06	-9.26	19.5			19.5			19.5	1.56	-20.83	19.5	0	0	0	0	19.5	1.62	0.09		0.12	-3.4				19.5	0.49	23.25	19.5	0.13	8.21	13.94	19.5
			14.4	22.5	0.71	-28.5	22.5	14.64	-10.59	22.5			22.5			22.5	3.08	-21.43	22.5	0.1	0	0	0	22.5	3.2			0.21	-1.4	-28.6			22.5	0.59	24.79	22.5	0.11	7.11	33.82	22.5
			15.9	25.5	0.76	-28.3	25.5	9.31	-11.06	25.5			25.5			25.5	1.54	-20.85	25.5	0	0	0	0	25.5	4.37	0.24		0.19	1.5				25.5	0.66	24.33	25.5	0.12	8.2	14.94	25.5
			17.5	28.5	0.81	-28.4	28.5	9.05	-11.8	28.5			28.5			28.5	1.54	-21.04	28.5	0	0	0	0	28.5	3.1	0.2		0.22	0.2	-11.3			28.5	0.66	25.74	28.5	0.12	8.2	15.34	28.5
			19.1	31.5	0.77	-28.7	31.5	6.83	-12.13	31.5			31.5			31.5	1.53	-21.07	31.5	0.2	0	0	0	31.5	2.53	0.15		0.17	-1.1	-7.1			31.5	0.61	26.5	31.5	0.11	8.39	16.05	31.5
			20.6	34.5	0.75	-28.6	34.5	7.4	-11.15	34.5			34.5			34.5	1.47	-21.06	34.5	0.2	0	0	0	34.5	1.85	0.15		0.21	-3				34.5	0.54	26.1	34.5	0.1	7.94	16.81	34.5
			22.2	37.5	0.64	-28.4	37.5			37.5			37.5			37.5	1.63	-22.15	37.5	0.2	0	0	0	37.5	1.62			0.21	-5.8				37.5			37.5	0.1	8.31	19.16	37.5
			23.8	40.5	0.67	-28.1	40.5			40.5			40.5			40.5	1.51	-21.07	40.5	0.2	0	0	0	40.5	1.17	0.14		0.16	-5.4	-21.1			40.5			40.5	0.1	7.98	17.32	40.5
																								43.5	0.73			0.15	-7.4	-29.4			43.5
																								48	0.64	0.14		0.06	-7.6	-31.7			48
																								52.5	0.56	0.17			-11.4	-26.1	-22.2		52.5
																									core 4569-1 for alkanes
Site	Geochem core	RNA core	temp (interpolated)	Depth	CH4 (mM; porosity-corrected)	del 13C of CH4	Depth	Porewater DIC (mM)	del 13C of DIC	Depth (cm)	del13C Bact338 rRNA	del13C Arc915 rRNA	Depth (cm)	Total RNA (ng/g sed) Average	SD	Depth (cm)	%TOC	del 13C TOC	Depth (cm)	lactate (uM)	acetate (uM)	formate (uM)	propionate (uM)	Depth (cm)	ethane (uM)	propane (uM)	butane (uM)	pentane (uM)	del 13C -ethane	del 13C propane	del 13C butane	del 13C pentane	Depth (cm)	Sulfide (mM)	Sulfate (mM)	Depth (cm)	%TN	del N15 of TN	C/N	Depth	Temp (4569_M14_OM_HF2_OrangeX2)
Marker 14, white mat	4569-2	4569-16		-1.5	0		-1.5	3.32	-4.12	-1.5			-1.5			-1.5			-1.5	2.7	4	8.6	0	-1.5									-1.5	0.01	25.17	-1.5					3.6
			3.6	0.5			0.5			0.5	-26.55	-26.18	0.5	166.56	48.82	0.5			0.5					0.5									0.5			0.5					20.8
			6.1	1.5	2.52	-38.61	1.5	10.5	-13.3	1.5	-25.52	-27.33	1.5	237.84	57.2	1.5	9.02	-23.67	1.5	5.4	50.1	14.7	3.4	1.5	42.6	5.67	1		-12	-14	-15.9		1.5	0.48	21.75	1.5	1.18	5.33	8.95	1.5	38.7
				2.5			2.5			2.5	-28.88	-24.82	2.5	95.32	21.06	2.5			2.5					2.5									2.5			2.5					52.1
				3.5			3.5			3.5	-28.31	-22.36	3.5	65.58	24.21	3.5			3.5					3.5									3.5			3.5					62.3
			12.4	4.5	2.91	-37.33	4.5	16.21	-15.79	4.5			4.5	2.27	0.14	4.5	4.27	-21.51	4.5	0.3	2.9	9.4	0	4.5	56.6	11.6	2.53		-11.2	-13.3	-15.6		4.5	1.52	20.87	4.5	0.41	8.64	12.25	4.5
				5.5			5.5			5.5			5.5	1.2	0.15	5.5			5.5					5.5									5.5			5.5
				6.5			6.5			6.5			6.5	0.08	0.02	6.5			6.5					6.5									6.5			6.5
			18.1	7.5	2.68	-32.12	7.5	18.67	-18.38	7.5			7.5	0.05	0.01	7.5	2.88	-21.67	7.5	0.4	1.2	11.1	0.2	7.5	40.6	5.05	0.37		-11.5	-14.3	-18.5		7.5	1.62	19.67	7.5	0.31	9.19	10.77	7.5
				8.5			8.5			8.5			8.5	0.06	0.03	8.5			8.5					8.5									8.5			8.5
				9.5			9.5			9.5			9.5	0.13	0.15	9.5			9.5					9.5									9.5			9.5
			23.4	10.5	2.13	-28.21	10.5	19.63	-20.1	10.5			10.5			10.5	2.44	-21.95	10.5	1.5	5.6	38.3	0	10.5	52.9	5.98	0.32		-11.5	-13.7	-18		10.5	2.19	22.01	10.5	0.25	8.86	11.56	10.5
			28.3	13.5	2.33	-27.62	13.5	16.58	-19.72	13.5			13.5			13.5	1.62	-21.88	13.5					13.5	40.8	4.91	0.19		-10.6	-13.5			13.5	2.11	21.4	13.5	0.18	9.03	10.77	13.5
			32.9	16.5	2.3	-28	16.5	17.49	-21.27	16.5			16.5			16.5	1.85	-21.63	16.5	0.8	1.5	16.9	0	16.5	42.7	5.78	0.7		-10.4	-12.6	-18.6		16.5	2.64	19.68	16.5	0.17	8.69	12.71	16.5
			37.3	19.5	2.24	-26.3	19.5	20.23	-23.23	19.5			19.5			19.5	2.03	-21.24	19.5	0.5	2.5	32.9	0	19.5	48	5.62	0.57		-10.1	-12.4	-19.8		19.5	2.54	4.79	19.5	0.12	8.4	19.03	19.5
			41.5	22.5	2.19	-25.52	22.5	17.46	-23.48	22.5			22.5			22.5	1.41	-21.27	22.5	0.2	3	16	0	22.5	42.8	5.49	0.66		-10.6	-13.9	-21.2		22.5	2.9	19.01	22.5	0.01	8.26	187.46	22.5
			45.5	25.5	2.23	-26.32	25.5	17.61	-22.61	25.5			25.5			25.5	1.99	-21.1	25.5	0.1	0.8	16.1	0	25.5	44.3	5.61	0.55		-11.2	-13.2	-21.9		25.5	2.7	20.94	25.5	0.1	8.33	22.76	25.5
			49.4	28.5	2.51	-29.63	28.5	17.88	-21.88	28.5			28.5			28.5	1.91	-21.26	28.5	0.4	1.5	16.5	0	28.5	38.8	5.09	0.64		-11.4	-13.9	-19.8		28.5	2.38	21.25	28.5	0.08	8.5	28.17	28.5
			53	31.5	2.41	-31.9	31.5	19.06	-20.52	31.5			31.5			31.5	1.56	-21.31	31.5	0.6	1.3	18.8	0	31.5	49.7	6.63	0.89		-11.5	-13.9	-18.8		31.5	2.35	21.95	31.5	0.02	8.42	96.23	31.5
			56.6	34.5	2.46	-33	34.5	16.08	-20.09	34.5			34.5			34.5	1.53	-21.55	34.5	0.8	1	21.1	0	34.5	45.8	7.24	1.55		-11.4	-15.2	-19.6		34.5			34.5	0	8.25	588.61	34.5
			60.1	37.5	2.39	-34.5	37.5			37.5			37.5			37.5	1.48	-21.09	37.5	0.6	2.8	23.3	0	37.5	48.1	8.59	2.06		-11.4	-14.4	-18.7	-20.8	37.5			37.5	0.01	8.37	186.54	37.5
			63.4	40.5	2.38	-35.1	40.5			40.5			40.5			40.5	1.54	-21.41	40.5	0.2	1.7	21.1	0	40.5	36.5	6.44	1.54		-11.6	-13.8	-19.8	-21.2	40.5			40.5	0.12	8.35	14.65	40.5
																								43.5	44	7.05	1.27		-11.5	-14.9	-19.3	-20	43.5
																								47.5	53	8.02	1.46		-11.7	-15.6	-20.7		47.5
Site	Geochem core	RNA core	temp (interpolated)	Depth	CH4 (mM; porosity-corrected)	del 13C of CH4	Depth	Porewater DIC (mM)	del 13C of DIC	Depth (cm)	del13C Bact338 rRNA	del13C Arc915 rRNA	Depth (cm)	Total RNA (ng/g sed) Average	SD	Depth (cm)	%TOC (4567-27, Lin et al. 2017, and 4567-28, UNC)	del 13C TOC	Depth (cm)	lactate (uM)	acetate (uM)	formate (uM)	propionate (uM)	Depth (cm)	ethane (uM)	propane (uM)	butane (uM)	pentane (uM)	del 13C -ethane	del 13C propane	del 13C butane	del 13C pentane	Depth (cm)	Sulfide (mM)	Sulfate (mM)	Depth (cm)	%TN	del N15 of TN	C/N	Depth	Temp (4567_Bkgrd_HF1)
Background sediment	4567-28	4567-23		-1.5	0		-1.5	4.25	-3.32	-1.5			-1.5			-1.5			-1.5	4.9	6.7	0.3	0.5	-1.5									-1.5	0.01	26.31	-1.5					3.2
			3.1	0.5			0.5			0.5	-16.08	-11.35	0.5	53.13	5.63	0.5			0.5					0.5									0.5			0.5					3.4
			31	1.5	0.01	-68.7	1.5	3.64	-3.17	1.5	-17.2	-20.28	1.5	14.89	4.11	1.5	2.7 / 3.36	-20.75	1.5	0.5	1.3	0	0.3	1.5									1.5	0.03	24.66	1.5	0.43	10.08	9.15	1.5	3.6
				2.5			2.5			2.5	-20.54	-15.38	2.5	23.66	14.75	2.5			2.5					2.5									2.5			2.5					3.8
				3.5			3.5			3.5	-17.17	n.d.	3.5	30.96	3.89	3.5			3.5					3.5									3.5			3.5					4.1
			3.1	4.5	0.01	-67.5	4.5	5.49	-3.56	4.5	-14.85	-15.63	4.5	0.26	0.06	4.5	3.1 / 3.83	-20.87	4.5	0.2	1.9	0.9	0	4.5									4.5	0.06	26.09	4.5	0.48	9.67	9.25	4.5
				5.5			5.5			5.5	-19.54	-18.12	5.5	0.24	0.03	5.5			5.5					5.5									5.5			5.5
				6.5			6.5			6.5	-18.14	n.d.	6.5	0.05	0.01	6.5			6.5					6.5									6.5			6.5
			3.2	7.5	0.01	-70.2	7.5	3.15	-4.82	7.5	n.d.	n.d.	7.5	0.09	0.05	7.5	3.5 / 3.73	-20.6	7.5	0	1.3	0	0.4	7.5									7.5	0.03	25.34	7.5	0.46	9.5	9.45	7.5
				8.5			8.5			8.5	-19.21	n.d.	8.5	0.05	0	8.5			8.5					8.5									8.5			8.5
				9.5			9.5			9.5			9.5	0.05	0.01	9.5			9.5					9.5									9.5			9.5
			3.2	10.5	0.01	-69.8	10.5	4.93	-6.17	10.5			10.5	0.08	0	10.5	3.4 / 3.42	-20.59	10.5	0	3.3	0	0.5	10.5									10.5	0.09	24.58	10.5	0.43	9.56	9.25	10.5
				11.5			11.5			11.5			11.5	0.08	0	11.5			11.5					11.5									11.5			11.5	0.39	9.56	9.87	13.5
			3.3	13.5	0.01	-69.4	13.5	4.02	-7.98	13.5			13.5			13.5	3.4 / 3.28	-20.56	13.5	0	4.7	0	0.3	13.5									13.5	0.1	25.92	13.5	0.34	9.59	9.93	16.5
			3.3	16.5	0.01	-74.2	16.5	4.02	-8.94	16.5			16.5			16.5	3.4 / 2.9	-20.56	16.5	0.3	3.4	0.1	0.5	16.5									16.5	0.06	23.49	16.5	0.27	9.58	10.56	19.5
			3.4	19.5	0.01	-69.7	19.5	6.01	-8.76	19.5			19.5			19.5	2.9./ 2.48	-20.34	19.5					19.5									19.5	0.04		19.5
			3.4	22.5	0.01	-70	22.5	6.21	-10.25	22.5			22.5			22.5			22.5					22.5									22.5	0	23.61	22.5
Site	Geochem core	RNA core	temp (interpolated)	Depth	CH4 (mM; porosity-corrected)	del 13C of CH4	Depth	Porewater DIC (mM)	del 13C of DIC	Depth	del13C Bact338 rRNA	del13C Arc915 rRNA	Depth	Total RNA (ng/g sed) Average	SD	Depth	%TOC	del 13C TOC	Depth (cm)	lactate (uM)	acetate (uM)	formate (uM)	propionate (uM)	Depth (cm)	ethane (uM)	propane (uM)	butane (uM)	pentane (uM)	del 13C -ethane	del 13C propane	del 13C butane	del 13C pentane	Depth (cm)	Sulfide (mM)	Sulfate (mM)	Depth (cm)	%TN	del N15 of TN	C/N	Depth	4571_M3_HF1	4571_M3_HF2
Marker 3 oily site	4571-4	4571-3		-1.5	0.08		-1.5	4.06	-3.11	-1.5						-1.5			-1.5	1.28605	6.73453	7.86803	0.34949	-1.5									-1.5	0.19	26.57	-1.5					6.9	13.7
			6.9	0.5			0.5			0.5	-24.93	-25.32	0.5	471.77	184.14									0									0			0					27.7	31.5
			10.4	1.5		-34.4	1.5			1.5	-24.15	n.d.																													43.7	40.1
				1.5			1.5	10.2	-19.21	1.5	-30.41	-24.53	1.5	216.07	29.98	1.5	8.93	-25.4	1.5	0.980775	1.52561	14.988	0	1.5									1.5	2.16	21.85	1.5	0.75	5.62	13.98	1.5	55	45.3
				2.5			2.5			2.5	-24.39	n.d.	2.5	163.87	10.26																										63.2	49.7
				3.5			3.5			3.5	-35.09	n.d.	3.5	82.65	10.39
			16.8	4.5	2.62	-35.62	4.5	4.65	-21.69	4.5			4.5	15.51	1.68	4.5	9.32	-24.04	4.5	0.8823	1.77883	16.8308	0	4.5									4.5	3.75	19.94	4.5	0.5	7.05	21.66	4.5
				5.5			5.5			5.5			5.5	17.23	0.39
				6.5			6.5			6.5			6.5	16.29	2.62
			22.7	7.5	2.82	-37.33	7.5	16.4	-20.37	7.5			7.5	42.82	11.69	7.5	5.42	-25.39	7.5	0.42275	1.77883	18.6736	0	7.5									7.5	2.99	19.36	7.5	0.24	6.97	26.33	7.5
				8.5			8.5			8.5			8.5	72.51	7.53
				9.5			9.5			9.5			9.5	27	2.27
			28.3	10.5	2.87	-33.6	10.5	14.51	-22.29	10.5						10.5	8.24	-24.54	10.5	0.324275	2.24907	15.323	0	10.5									10.5	3.86	17.24	10.5	0.44	7.94	21.66	10.5
			33.6	13.5	3.29	-34.72	13.5	13.94	-19.97	13.5						13.5	8.5	-22.99	13.5	0.751	1.99586	0	0	13.5									13.5	2.21	19.17	13.5	0.25	7.64	39.1	13.5
			38.4	16.5	2.74	-33.94	16.5	14.42	-21.21	16.5						16.5	11.93	-21.79	16.5	0.6197	2.06821	3.42854	0	16.5									16.5	2.35	17.62	16.5	0.28	8.53	50.13	16.5
			42.9	19.5	2.66	-26.96	19.5	18.27	-23.85	19.5						19.5	15.82	-21.53	19.5	0.389925	2.57463	0.538682	0	19.5									19.5	2.82	14.17	19.5	0.27	8.21	67.76	19.5
			46.9	22.5	2.31	-16.97	22.5	20.45	-24.82	22.5						22.5	12.45	-21.31	22.5	0.324275	1.59796	-0.047666	0	22.5									22.5	4.24	11.44	22.5	0.24	8.5	60.93	22.5
			50.6	25.5	1.62	-16.9	25.5	22.41	-24.97	25.5						25.5	4.92	-21.29	25.5	0.271755	1.85117	0	0	25.5									25.5	4.29	9.8	25.5	0.13	9.3	45.9	25.5
			53.9	28.5	1.59	-30.55	28.5	19.76	-25.07	28.5						28.5	2.28	-21.5	28.5	0.27832	1.05537	0	0	28.5									28.5	3.7	10.28	28.5	0.07	8.57	38.5	28.5
			56.8	31.5	1.68	-16.82	31.5	20.39	-25.08	31.5						31.5	2.77	-21.41	31.5	0.81665	4.45563	-0.005784	0	31.5									31.5	3.15	10.49	31.5	0.09	8.64	37.83	31.5
			59.3	34.5	1.43	-15.99	34.5	23.18	-24.84	34.5						34.5	2.3	-20.56	34.5	-0.0368	5.21526	1.08315	0	34.5									34.5	3.14	10.3	34.5	0.08	9.59	35.64	34.5
			61.5	37.5	1.56	-15.8	37.5	19.38	-24.8	37.5						37.5	1.53	-21.41	37.5	0.248777	4.81736	1.58573	0	37.5									37.5	3.14	5.96	37.5	0.07	9.1	25.35	37.5
			63.2	40.5	1.62	-16.5	40.5	19.65	-24.33	40.5						40.5	1.47	-21.37	40.5	0.16015	5.39613	1.37632	0	40.5									40.5	3.19	10.93	40.5	0.07	9.09	25.59	40.5
Site	Geochem core	RNA core	temp (interpolated)	Depth	CH4 (mM; porosity-corrected)	del 13C of CH4	Depth	Porewater DIC (mM)	del 13C of DIC	Depth (cm)	del13C Bact338 rRNA	del13C Arc915 rRNA	Depth (cm)	Total RNA (ng/g sed) Average	SD	Depth	%TOC	del 13C TOC	Depth	lactate (uM)	acetate (uM)	formate (uM)	propionate (uM)	Depth	ethane (uM)	propane (uM)	butane (uM)	pentane (uM)	del 13C -ethane	del 13C propane	del 13C butane	del 13C pentane	Depth	Sulfide (mM)	Sulfate (mM)	Depth	%TN	del N15 of TN	C/N	Depth	4572_M27_HF3_BlueX2_logger
Marker 27 brown sediment	4572-14	4572-15		-1.5	0.001	-41.02	-1.5	3.05	-0.77	-1.5			-1.5			-1.5			-1.5	0	1.8	0.2	0	-1.5									-1.5	0	27.25	-1.5					4.3
				0			0			0			0			0			0					0									0			0					7
				0.5			0.5			0.5	-26.94	no data	0.5	8.625	3.17	0.5			0.5					0.5									0.5			0.5					12.2
				1.5	0.37	-41.52	1.5	3.28	-1.43	1.5			1.5	27.22	1.97	1.5	1.91	-23.6	1.5	0.8	7.5	11.8	0	1.5									1.5	0.01	29.29	1.5	0.17	7.34	13.37	1.5	17.9
				2.5			2.5			2.5			2.5	11.12	12.23	2.5			2.5					2.5									2.5			2.5					22.8
				3.5			3.5			3.5			3.5	1.69	1.46	3.5			3.5					3.5									3.5			3.5
			4.3	4.5	0.24	-40.1	4.5	3.23	-1.87	4.5			4.5	6.47	1.77	4.5	1.85	-22.65	4.5	0.1	2.5	0.2	0	4.5									4.5	0	27.71	4.5	0.15	7.66	14.11	4.5
				5.5			5.5			5.5			5.5	0.01	0.001	5.5			5.5					5.5									5.5			5.5
				6.5			6.5			6.5			6.5	0.12	0.08	6.5			6.5					6.5									6.5			6.5
			4.8	7.5	0.21	-40.4	7.5	2.94	-0.58	7.5			7.5	0.6	0.22	7.5	1.9	-22.75	7.5	0	0	0	0	7.5									7.5	0	28.79	7.5	0.13	7.8	17.03	7.5
				8.5			8.5			8.5			8.5	0.94	0.03	8.5			8.5					8.5									8.5			8.5
				9.5			9.5			9.5			9.5	0.03	0.03	9.5			9.5					9.5									9.5			9.5
			5.9	10.5	0.18	-39.73	10.5	3.16	-1.1	10.5			10.5			10.5	1.86	-22.47	10.5	0.2	0	0	0	10.5									10.5	0	26.89	10.5	0.15	7.73	14.11	10.5
			7.2	13.5	0.07	-40.58	13.5	3.35	-1.78	13.5			13.5			13.5	1.93	-21.96	13.5					13.5									13.5	0.02	26.94	13.5	0.12	7.11	18.37	13.5
				14.5			14.5			14.5			14.5	0.02	0.01	14.5			14.5					14.5									14.5			14.5
			8.4	16.5	0.08	-40.76	16.5	3.1	-1.7	16.5			16.5			16.5	1.76	-21.77	16.5					16.5									16.5	0	26.25	16.5	0.12	7.86	17.19	16.5
			9.7	19.5	0.04	-41.9	19.5			19.5			19.5	0.001	0.001	19.5	1.52	-21.82	19.5					19.5									19.5	0.02	26.01	19.5	0.1	7.52	16.99	19.5
			11.1	22.5	0.11	-41.57	22.5	3.19	-1.73	22.5			22.5			22.5	1.71	-21.68	22.5	0.5	2.6	2.4	0	22.5									22.5	0		22.5	0.12	8.52	17.37	22.5
			12.4	25.5	0.1	-41.84	25.5	3.4	-0.92	25.5			25.5			25.5	2.11	-22.01	25.5					25.5									25.5			25.5	0.15	7.6	16.59	25.5
			13.9	28.5	0.05	-42.31	28.5	3.24	-2.15	28.5			28.5			28.5	2.63	-21.82	28.5	0	2.9	1.9	0	28.5									28.5			28.5	0.17	7.7	17.96	28.5
			15.4	31.5	0.03	-43.42	31.5	3.73	-3.06	31.5			31.5			31.5	3.33	-21.35	31.5					31.5									31.5		26.17	31.5	0.23	8.42	17.03	31.5
			17	34.5	n.d.	-43.16	34.5			34.5			34.5			34.5			34.5	0	4	2.6	0	34.5									34.5			34.5
Site	Geochem core	RNA core	temp (interpolated)	Depth	CH4 (mM; porosity-corrected)	del 13C of CH4	Depth	Porewater DIC (mM)	del 13C of DIC	Depth (cm)	del13C Bact338 rRNA	del13C Arc915 rRNA	Depth (cm)	Total RNA (ng/g sed) Average	SD	Depth	%TOC	del 13C TOC	Depth	lactate (uM)	acetate (uM)	formate (uM)	propionate (uM)	Depth	ethane (uM)	propane (uM)	butane (uM)	pentane (uM)	del 13C -ethane	del 13C propane	del 13C butane	del 13C pentane	Depth	Sulfide (mM)	Sulfate (mM)	Depth	%TN	del N15 of TN	C/N	Depth	4572_M27_HF2_YellowX2_logger
Marker 27, Orange mat	4572-18	4572-16		-1.5	0.53		-1.5	6.17	-9.52	-1.5			-1.5			-1.5			-1.5	0.3	73.8	4.5	10.9	-1.5									-1.5	0.8	25.42	-1.5					59
				0			0			0			0			0			0					0									0			0					79
				0.5			0.5			0.5	-22.17	-22.17	0.5	283.8	18.99	0.5			0.5																						88
				1.5	1.48	-40.39	1.5	7.46	-13.55	1.5	-25.46	-25.71	1.5	404.56	114.37	1.5	5.16	-23.44	1.5	0	295.4	7.6	46	1.5									1.5	0.18	24.32	1.5	0.7	4.75	8.57	1.5	94
				2.5			2.5			2.5	-20.21	-19.99	2.5	109.25	28.27	2.5			2.5																						101
				3.5			3.5			3.5	-23.92	-23.96	3.5	49.47	4.57	3.5			3.5
			59	4.5	1.98	-34.91	4.5	14.15	-19.5	4.5			4.5	5.14	0.26	4.5	4.02	-23.39	4.5	0	32.3	17.6	0	4.5									4.5	2.4	16.63	4.5	0.42	7.47	11.23	4.5
				5.5			5.5			5.5			5.5	0.34	0.08	5.5			5.5
				6.5			6.5			6.5			6.5	0.23	0.1	6.5			6.5
			67.3	7.5	3.28	-34.31	7.5	20.91	-21.99	7.5			7.5			7.5	3.45	-24.7	7.5					7.5									7.5	3.27	8.31	7.5	0.34	8.24	11.99	7.5
				8.5			8.5			8.5			8.5	3.41	0.75	8.5			8.5
				9.5			9.5			9.5			9.5	3.81	0.26	9.5			9.5
			72.6	10.5	11.85	-39.88	10.5	21.32	-17.09	10.5			10.5			10.5	2.75	-24.63	10.5	0.2	9	0	0	10.5									10.5	2.67	9.93	10.5	0.2	8.93	16.36	10.5
			76.6	13.5	15.09	-42.21	13.5	11.5	-8.93	13.5			13.5			13.5	2.65	-22.08	13.5					13.5									13.5	1.43	15.28	13.5	0.15	9.05	21.17	13.5
				14.5			14.5			14.5			14.5	0.034	0.002	14.5		-22.63	14.5
			79.9	16.5	6.18	-41.61	16.5	8.66	-6.55	16.5			16.5			16.5	2.06	-21.75	16.5	0.1	1.6	0	0	16.5									16.5	1.09	16.86	16.5	0.12	8.43	19.62	16.5
			82.8	19.5	4.99	-41.27	19.5	8.9	-6.43	19.5			19.5			19.5	2.24	-21.64	19.5					19.5									19.5	0.96	16.5	19.5	0.14	8.45	18.21	19.5
			85.4	22.5	5.14	-40.19	22.5	7.72	-6.12	22.5			22.5			22.5	2.4	-21.71	22.5	0	1.7	5.6	0	22.5									22.5	0.91	16.62	22.5	0.14	8.65	19.37	22.5
			88.8	25.5	3.35	-41.18	25.5	7.3	-5.88	25.5			25.5			25.5	2.69	-21.3	25.5					25.5									25.5	0.81	17.1	25.5	0.16	9.25	19.1	25.5
			90.1	28.5	2.62	-41.62	28.5	9.42	-4.83	28.5			28.5			28.5	2.19	-21.26	28.5	0	1.3	10.8	0	28.5									28.5	0.73	16.39	28.5	0.14	8.86	18.79	28.5
			92.2	31.5	2.75	-41.35	31.5	6.76	-4.42	31.5			31.5			31.5	5.96	-21.35	31.5					31.5									31.5	0.76	16.64	31.5	0.24	8.52	29.33	31.5
			92.4	34.5	4.55	-41.83	34.5	6.8	-4.91	34.5			34.5			34.5	3.19	-21.38	34.5	0.4	2.5	9.1	0	34.5									34.5	0.86	16.46	34.5	0.17	8.87	22.34	34.5
Site	Geochem core	RNA core	temp (interpolated)	Depth	CH4 (mM; porosity-corrected)	del 13C of CH4	Depth	Porewater DIC (mM)	del 13C of DIC	Depth (cm)	del13C Bact338 rRNA	del13C Arc915 rRNA	Depth (cm)	Total RNA (ng/g sed) Average	SD	Depth	%TOC	del 13C TOC	Depth	lactate (uM)	acetate (uM)	formate (uM)	propionate (uM)	Depth	ethane (uM)	propane (uM)	butane (uM)	pentane (uM)	del 13C -ethane	del 13C propane	del 13C butane	del 13C pentane	Depth	Sulfide (mM)	Sulfate (mM)	Depth	%TN	del N15 of TN	C/N	Depth	4572_M27_HF1_OrangeX1_logger
Marker 27, white mat	4572-20	4572-21		-1.5		-44.38	-1.5	3.23	-0.35	-1.5				no data		-1.5			-1.5	0.1	3.4	8.6	0	-1.5									-1.5	0	26.93	-1.5					19
							0			0			0			0			0					0									0			0					53
				1.5	0.45	-41.57	1.5	3.55	-5.08	1.5			1.5			1.5	4.34	-23.88	1.5	0.1	2.3	0	0	1.5									1.5	0	26.59	1.5	0.52	7.1	9.78	1.5	84
							2.5			2.5			2.5			2.5			2.5					2.5									2.5			2.5					105
							3.5			3.5			3.5			3.5			3.5					3.5									3.5			3.5					114
			19	4.5	0.2	-42.11	4.5	33.15	-6.84	4.5			4.5			4.5	2.75	-23.34	4.5	0.6	2.5	0	0	4.5									4.5	0.39	25.04	4.5	0.22	8.26	14.75	4.5
			30.5	7.5	1.08	-43.28	7.5	6.63	-12.48	7.5			7.5			7.5	1.91	-23.08	7.5					7.5									7.5	0.94	24.48	7.5	0.14	7.86	15.87	7.5
			43.4	10.5	2.45	-43.61	10.5	14.75	-15.28	10.5			10.5			10.5	1.84	-22.92	10.5	3.9	3.8	0	0	10.5									10.5	2.23	22.22	10.5	0.13	8.54	16.06	10.5
			53.6	13.5	4.54	-41.73	13.5	12.1	-17.1	13.5			13.5			13.5	1.3	-23.13	13.5					13.5									13.5	3.09	20.01	13.5	0.09	8.85	16.85	13.5
			62.2	16.5	6.88	-42.17	16.5	11.76	-15.5	16.5			16.5			16.5	1.79	-23.11	16.5	0.3	14.9	0	0	16.5									16.5	2.7	20.48	16.5	0.13	9.12	15.94	16.5
			69.9	19.5	6.6	-42.14	19.5	10.58	-14.67	19.5			19.5			19.5	1.99	-22.86	19.5					19.5									19.5	2.14	22.05	19.5	0.14	8.93	16.73	19.5
			76.9	22.5	9.14	-42.32	22.5	9.08	-11.71	22.5			22.5			22.5	1.88	-23.35	22.5	1.5	34.9	0	0	22.5									22.5	1.56	23.29	22.5	0.14	9.22	16.09	22.5
			83.3	25.5	10.07	-42.43	25.5	8.59	-10.33	25.5			25.5			25.5	1.82	-22.94	25.5					25.5									25.5	1.27		25.5	0.14	8.61	15.38	25.5
			89.3	28.5	8.34	-42.38	28.5	8.78	-10.06	28.5			28.5			28.5	1.63	-21.69	28.5	0.3	19.1	0	0	28.5									28.5	1.21	23.82	28.5	0.11	8.98	16.61	28.5
			95	31.5	9.2	-42.51	31.5	7.21	-7.79	31.5			31.5			31.5	1.63	-21.24	31.5	0.2	9.4	0	0	31.5									31.5	1.07	26.53	31.5	0.12	8.27	16.51	31.5
Site	Geochem core	RNA core	temp (interpolated)	Depth	CH4 (mM)	del 13C of CH4	Depth	Porewater DIC (mM)	del 13C of DIC	Depth	del13C Bact338 rRNA	del13C Arc915 rRNA	Depth	Total RNA (ng/g sed) Average	SD	Depth	%TOC	del 13C TOC	Depth	lactate (uM)	acetate (uM)	formate (uM)	propionate (uM)	Depth	ethane (uM)	propane (uM)	butane (uM)	pentane (uM)	del 13C -ethane	del 13C propane	del 13C butane	del 13C pentane	Depth	sulfide (mM)	sulfate (mM)	Depth	%TN	del N15 of TN	C/N	Depth
Marker 14 profiler mat	4564-14	4564-16		-1.5		n.d.	-1.5	3.57	-6.94	-1.5			-1.5	no data						0.6197	2.97253	0	0.497082	-1.5									-1.5	0.01	22.38	-1.5
											-29.5	-25.3	0.5
			21	1.5		-33.3	1.5	6.16	-13.41	1.5			1.5			1.5	15.72	-22.57	1.5	1.73575	12.1243	0	0.829164	1.5									1.5	0.26	21.62	1.5	0.5	6.71	36.9	1.5
											-23.7	-24.5	2.5
			33.8	4.5		-32.4	4.5	6.67	-15.71	4.5			4.5			4.5	17.25	-22.79	4.5	1.1449	9.66454	0	0.644674	4.5									4.5	0.67	19.93	4.5	0.49	6.84	40.81	4.5
			45.4	7.5		-35.8	7.5	10.93	-18.06	7.5	-25.4	n.d.	7.5			7.5	15.27	-23.13	7.5	1.4075	10.3518	0.831856	0.607776	7.5									7.5	1.25	18.97	7.5	0.48	6.96	37.33	7.5
			52.9	10.5		-37.8	10.5	10.9	-16.63	10.5			10.5			10.5	6.73	-22.7	10.5	0.521225	17.6588	-0.005784	1.16125	10.5									10.5	1.21	17.2	10.5	0.19	7.56	41.1	10.5
			65	13.5		-38.4	13.5	12.98	-17.81	13.5			13.5			13.5	4.46	-22.63	13.5	0.42275	17.8396	1.04127	1.16125	13.5									13.5	1.1	17.63	13.5	0.12	7.41	42.38	13.5
			73	16.5		-39.7	16.5	13.2	-17.19	16.5			16.5			16.5	2.39	-23.28	16.5	-0.0368	15.8139	0	1.53023	16.5									16.5	1.64	16.89	16.5	0.11	8.32	26.1	16.5
			79.8	19.5		-37.3	19.5	13.72	-14.36	19.5			19.5			19.5	2.48	-22.11	19.5	0.55405	10.3157	0	0.71847	19.5									19.5	1.09	16.14	19.5	0.09	7.71	33.21	19.5
			85.4	22.5		-40.2	22.5			22.5			22.5			22.5	2.41	-21.99	22.5	0.215953	11.1476	0.4968	0.71847	22.5									22.5	n.d.	n.d.	22.5	0.09	8.26	30.06	22.5
			89.8	25.5		-40.6	25.5			25.5			25.5			25.5	2.63	-21.7	25.5	0.586875	8.83256	1.54385	0.607776	25.5									25.5	n.d.	n.d.	25.5	0.1	7.9	30.22	25.5
			93	28.5		-41.2	28.5			28.5			28.5			28.5	2.88	-21.73	28.5	0.751	19.3589	9.71084	1.12435	28.5									28.5	n.d.	n.d.	28.5	0.1	8.3	33.96	28.5
			95	31.5		-40.1	31.5			31.5			31.5			31.5	2.21	-21.6	31.5	n.d.	n.d.	n.d.	n.d.	31.5									31.5	n.d.	n.d.	31.5	0.09	6.17	28.98	31.5
																									core 4568-2 for alkanes
Site	Geochem core	RNA core	temp (interpolated)	Depth	CH4 (mM)	del 13C of CH4	Depth	Porewater DIC (mM)	del 13C of DIC	Depth	del13C Bact338 rRNA	del13C Arc915 rRNA	Depth	Total RNA (ng/g sed) Average	SD	Depth	%TOC (4568-1, Lin et al. 2017)	del 13C TOC	Depth	lactate (uM)	acetate (uM)	formate (uM)	propionate (uM)	Depth	ethane (uM)	propane (uM)	butane (uM)	pentane (uM)	del 13C -ethane	del 13C propane	del 13C butane	del 13C pentane	Depth	sulfide (mM)	sulfate (mM)	Depth	%TN	del N15 of TN	C/N	Depth
INSINC Mat	4568-13	4568-15		-1.5	0.163845	n.d.	-1.5	3.27	-2.98										-1.5	1.04643	3.08105	7.32357	0.165	-1.5									-1.5	0.1	30.41	-1.5
										0.5	-25	-27.4
			3.1	1.5	2.75737	-35.74	1.5	6.54	-11.83	1.5	-26.8	-26.1	1.5	no data		1.5	5.2 (2 cm)	no data	1.5	0.8823	4.02155	20.3489	0.165	1.5	16.6	1.66	0.15		-10.2	-9.2	-10.1		1.5	0.76	25.55	1.5				1.5
										2.5	-27.7	-27.2
										3.5	-25.3	-23.3
			13.2	4.5	n.d.	-38.64	4.5	6.73	-11.59	4.5			4.5			4.5	6.9 (6 cm)		4.5	0.783825	4.05772	10.1715	0.34949	4.5	30	3.32	0.33		-10.5	-9.5	-10.1	-16.2	4.5	0.79	25.64	4.5				4.5
			22.9	7.5	2.93722	-38.23	7.5	8.62	-10.79	7.5			7.5			7.5			7.5	0.4884	3.76834	10.8417	0.34949	7.5	33	3.89	0.41		-11	-9.6	-10.7	-17.1	7.5	0.82	25	7.5				7.5
			32.4	10.5	2.79214	-40.45	10.5	7.48	-9.51	10.5			10.5			10.5	8.2 (10 cm)		10.5	0.783825	3.87686	11.4699	0.165	10.5	44.7	4.89	0.46		-11.2	-9.7	-8.9	-17.5	10.5	0.57	25.07	10.5				10.5
			41.5	13.5	2.3966	-39.93	13.5	8.17	-9.23	13.5			13.5			13.5	6.3 (14 cm)		13.5	0.8823	3.91303	13.564	0.275694	13.5	54.3	7.22	0.75		-10.9	-9.6	-10.6	-15	13.5	0.22	25.83	13.5				13.5
			50.4	16.5	2.34892	-41.96	16.5	8.49	-8.61	16.5			16.5			16.5	6.1 (18 cm)		16.5	1.0136	4.27476	14.9461	0.165	16.5	49.4	6.28	0.54		-10.7	-9.7	-11.1	-17	16.5	0.48	24.5	16.5				16.5
			58.9	19.5	2.86879	-41.6	19.5	8.12	-9.98	19.5			19.5			19.5			19.5	0	4.81736	13.9828	0.386388	19.5	39.5	5.46	0.58		-10.6	-10.8	-12.6		19.5	0.41	25.26	19.5				19.5
			67.1	22.5	2.44692	-41.9	22.5	8.86	-9.17	22.5			22.5			22.5	3.4 (22 cm)		22.5	0.29145	5.03439	18.2548	0.165	22.5	39.5	4.68	0.45		-10.5	-10.5	-13.3		22.5	0.53	24.71	22.5				22.5
			75	25.5	2.6815	-42.06	25.5	7.37	-8.61	25.5			25.5			25.5	2.8 (26 cm)		25.5	0.4884	6.15576	19.595	0.165	25.5	28.3	2.73	0.27		-10.4	-10.3	-12.3		25.5	0.31	26.52	25.5				25.5
			82.6	28.5	2.70136	-41.73	28.5	8.95	-8.59	28.5			28.5			28.5	2.1 (30 cm)		28.5	0.206105	3.5513	12.4332	0.312592	28.5	33.7	3.26	0.31		-9.6	-9.9			28.5	0.55	25.46	28.5				28.5
			89.9	31.5	2.54528	-41.77	31.5	8.34	-8	31.5			31.5			31.5	2.8 (33 cm)		31.5	0.08137	1.34475	4.685	0.165	31.5	22.3	2.35	0.21		-10.5	-10.1			31.5	0.36	26.08	31.5				31.5
Site	Geochem core	RNA core	temp (interpolated)	Depth	CH4 (mM)	del 13C of CH4	Depth	Porewater DIC (mM)	del 13C of DIC	Depth	del13C Bact338 rRNA	del13C Arc915 rRNA	Depth	Total RNA (ng/g sed) Average	SD	Depth	%TOC (4568-1, Lin et al. 2017)	del 13C TOC	Depth	lactate (uM)	acetate (uM)	formate (uM)	propionate (uM)	Depth									Depth	sulfide (mM)	Sulfate (mM)	Depth	%TN	del N15 of TN	C/N	Depth
INSINC Mat	4568-14	4568-15		-1.5			-1.5	3.73	-2.01		see	see							-1.5	1.33857	0.8745	7.78427	0.279384	-1.5									-1.5	0.101	26.17	-1.5
			16.6	1.5	0.0697468	-28.8	1.5	2.7	-6.85	1.5	above	above	1.5	no data		1.5	5.2 (2 cm)	no data	1.5	0.337405	1.09154	6.94663	0.165	1.5									1.5	0.1	25.26	1.5				1.5
			31.7	4.5	0.104317	-21.1	4.5	5.68	-12.91	4.5			4.5			4.5	6.9 (6 cm)		4.5	0.85604	4.38328	15.7837	0.283074	4.5									4.5	0.612515	24.92	4.5				4.5
			45.2	7.5	0.216949	-16	7.5	10.47	-15.85	7.5			7.5			7.5			7.5	0.521225	4.23859	13.3127	0.165	7.5									7.5	1.32935	26.71	7.5				7.5
			57.2	10.5	0.691788	-27	10.5	13.68	-19.47	10.5			10.5			10.5	8.2 (10 cm)		10.5	0.471988	3.65982	12.3913	0.165	10.5									10.5	1.59947	22.04	10.5				10.5
			67.6	13.5	2.24393	n.d.	13.5	15.62	-18.52	13.5			13.5			13.5	6.3 (14 cm)		13.5	0.248777	3.18957	8.99885	0.165	13.5									13.5	1.56883	22.3	13.5				13.5
			76.5	16.5	2.79068	-39.56	16.5	12.78	-15.97	16.5			16.5			16.5	6.1 (18 cm)		16.5	0.783825	5.68551	23.0293	0.165	16.5									16.5	0.893502	24.37	16.5				16.5
			83.9	19.5	2.22823	-40.47	19.5	11.26	-14.02	19.5			19.5			19.5			19.5	1.25322	15.3799	45.5199	1.22766	19.5									19.5	n.d.	25.77	19.5				19.5
			89.7	22.5	2.50222	-39.98	22.5	9.04	-12.62	22.5			22.5			22.5	3.4 (22 cm)		22.5	0.55405	8.79639	27.762	0.607776	22.5									22.5	n.d.	24.58	22.5				22.5
			94	25.5	2.25551	-40.31	25.5	8.71	-11.56	25.5			25.5			25.5	2.8 (26 cm)		25.5	0.849475	7.34947	29.3954	0.165	25.5									25.5	n.d.	26.14	25.5				25.5
			96.8	28.5	2.34503	-40.6	28.5	7.9	-10.4	28.5			28.5			28.5	2.1 (30 cm)		28.5	1.11208	18.8163	48.0329	1.12066	28.5									28.5	n.d.	26.26	28.5				28.5
			98	31.5	2.25436	-40.74	31.5	n.d.	n.d.	31.5			31.5			31.5	2.8 (33 cm)		31.5	0.915125	10.605	56.9956	0.570878	31.5									31.5	n.d.	n.d.	31.5				31.5
																									core 4490-10 for alkanes
Megamat	Geochem core	RNA core	temp (interpolated)	Depth	CH4 (mM)	del 13C of CH4	Depth	Porewater DIC (mM)	del 13C of DIC	Depth	del13C Bact338 rRNA	del13C Arc915 rRNA	Depth	Total RNA (ng/g sed) Average	SD	Depth	%TOC (core 10 Song et al. 2021)	del 13C TOC (core 10, Song et al. 2021)	Depth	4491-12 lactate (uM)	4491-12 acetate (uM)	4491-12 formate (uM)	4491-12 propionate (uM)	Depth	ethane (uM)	propane (uM)	butane (uM)	pentane (uM)	del 13C -ethane	del 13C propane	del 13C butane	del 13C pentane	Depth	sulfide (mM)	Sulfate (mM)	Depth	%TN	del N15 of TN	C/N	Depth
	4490-12	4490-8	3.9	1	2.47368	-42.04	1	8.13777	-5.11	1	-18.1	-22.9	1	no data		1	3.5	-21.3	1	< 1	2.5	42	< 1	1	139	124	291	611	-14.1	-19.8	-20.1	-20.9	1	0.0039551	22.813	1				1
			8.2	3	2.28568	-42.12	3	11.8283	-5.78	3	-17.5	-19.9	3			3	2.9	-20.7	3	< 1	< 1	15	< 1	3	204	188	467	897	-13.6	-19.2	-20.5	-20.6	3	0.0715875	16.5383	3				3
			12.6	5	2.26995	-42.26	5	12.864	-3.4	5			5			5	2.8	-20.8	5	< 1	80	17	1	5									5	0.0276357	9.01434	5				5
			16.8	7	2.00934	-42.19	7	11.7188	-3.05	7			7			7	2.2	-20.5	7	< 1	279	24	6.5	7	156	183	502	1180	-13.3	-19.4	-20.7	-20.9	7	0.00260102	4.99964	7				7
			21.1	9	2.36266	-42.24	9	n.d.	n.d.	9			9			9	2	-20.5	9	< 1	325	30	7.5	9	195	208	625	1563	-13.6	-19.7	-21.6	-20.5	9	0.00241269	1.71311	9				9
			25,4	11	2.45959	-42.37	11	13.02	-3.14	11			11			11	2.6	-20.4	11	< 1	257	21	6	11	73.7	85	286	793	-13.8	-19.1	-20.7	-21.1	11	7.4696e-05	0.702438	11				11
			29.6	13	2.66095	-42.18	13	16.7383	-4.29	13			13			13	2.4	-20.7	13	< 1	358	56	8	13	76.6	114	419	1311	-13.4	-19.3	-20.6	-21	13	-6.58945e-05	0.367619	13				13
			33.8	15	3.4153	-42.21	15	11.5276	-3.15	15			15			15			15					15									15	-2.03635e-05	0.374745	15				15
			38	17	3.32309	-42.13	17	14.0715	-3.33	17			17			17			17					17									17	-0.000110093	0.971053	17				17
